# Supplementary material for: Preclinical Development of a Novel Zika Virus-like Particle Vaccine in Combination with Tetravalent Dengue Virus-like Particle Vaccines
Source: Vaccines (Basel). 2024 Sep 14;12(9):1053. doi: 10.3390/vaccines12091053 (PMC11435730; doi:10.3390/vaccines12091053)
Supplement: Supplementary file 1 [file vaccines-12-01053-s001.zip]

Archive with 1 entries (1 files):
- vaccines-3145898-supplementary.pdf
